# Supplementary material for: Role of Reconstructive Microsurgery in Tubal Infertility in Young Women
Source: J Clin Med. 2020 May 1;9(5):1300. doi: 10.3390/jcm9051300 (PMC7288274; doi:10.3390/jcm9051300)
Supplement: Supplementary file 1 [file jcm-09-01300-s001.zip]

Archive with 5 entries (4 files):
- VideoS1.mp4
- __MACOSX/
- __MACOSX/._VideoS1.mp4
- TableS1_Database.xlsx
- __MACOSX/._TableS1_Database.xlsx
