# Supplementary material for: Role of Reconstructive Microsurgery in Tubal Infertility in Young Women
Source: J Clin Med. 2020 May 1;9(5):1300. doi: 10.3390/jcm9051300 (PMC7288274; doi:10.3390/jcm9051300)
Supplement: Supplementary file 1 [file jcm-09-01300-s001.zip › TableS1_Database.xlsx]

## Sheet: Sheet1
Durata de la ligatura	Varsta	Rata de reversibilitate	Rata de sarcini	Rata de nastere	Portiunea
33	23	1	1	1	1
55	23	1	1	1	1			-0.183547
34	24	1	1	1	1
39	24	1	1	1	1			23.897
55	25	1	1	1	1
45	26	1	1	1	1					-0.190322
42	26	1	1	1	1					-0.076587
33	26	1	1	1	1					-0.5
47	26	1	1	1	1
48	26	1	1	1	1
61	26	1	1	1	1			0.549297
60	26	1	1	1	1
37	27	1	1	1	1
44	27	1	1	1	1
32	27	1	1	0	1
34	27	1	1	1	1
90	28	1	1	1	1
79	29	1	1	1	1
28	29	1	1	1	1
46	29	1	1	1	1
24	29	1	1	1	1
36	29	1	1	1	1
147	29	1	1	1	1
44	29	1	1	1	1
49	30	1	1	1	1
30	31	1	1	1	1
99	31	1	1	1	1
57	32	1	1	1	1
39	32	1	1	1	1
38	32	1	1	1	1
80	33	1	1	1	1
60	33	1	1	1	1
39	33	1	1	1	1
33	34	1	1	1	1
60	34	1	1	0	1
100	34	1	0	1	1
61	34	1	1	1	1
98	34	1	1	0	1
26	34	1	1	1	1
29	34	1	1	1	1
90	34	1	1	1	1
68	35	1	0	1	1
38	35	1	1	1	1
61	35	1	0	0	1
44	35	1	1	1	1
86	35	1	1	1	1
32	36	1	1	1	1
91	36	0	1	1	1
60	36	1	1	1	1
57	36	1	1	1	1
67	37	1	1	1	1
56	37	1	0	0	1
55	37	1	1	1	1
28	38	1	1	1	1
79	38	1	1	1	1
37	38	1	1	1	1
34	39	1	0	0	1
55	39	1	1	0	1
90	39	1	1	1	1
36	39	1	1	1	1
57	39	0	0	0	1
25	41	1	1	1	1
54	25	1	1	1	2
27	26	1	1	0	2
32	26	0	0	0	2
39	26	1	0	0	2
50	27	1	1	1	2
215	27	1	1	1	2
44	28	1	1	1	2
67	28	1	1	1	2
45	29	1	1	0	2				-0.0625856
61	30	1	1	0	2
27	31	0	0	0	2
58	32	0	0	0	2
77	34	1	1	1	2
32	35	1	1	1	2
60	37	1	0	0	2
200	37	1	1	1	2				-0.5
37	38	0	0	0	2
216	45	1	0	0	2
123	23	1	0	0	3
39	25	1	1	1	3
30	26	1	0	0	3
78	27	1	0	0	3
53	29	0	0	0	3
29	30	1	1	1	3
47	30	1	0	0	3
47	30	0	0	0	3
44	33	0	0	0	3
47	35	1	1	0	3
32	36	1	0	0	3
97	36	1	0	0	3
44	37	0	0	0	3
45	38	1	0	0	3
85	38	0	0	0	3
24	42	0	0	0	3
